# Supplementary material for: Structural and Functional Responses of Small Mammal Communities to Land Abandonment in a Region of High Biodiversity
Source: Animals (Basel). 2025 Jun 24;15(13):1857. doi: 10.3390/ani15131857 (PMC12248777; doi:10.3390/ani15131857)
Supplement: Supplementary file 1 [file animals-15-01857-s001.zip]

Archive with 1 entries (1 files):
- animals-3618631-supplementary.csv
