# Supplementary material for: Structural and Functional Responses of Small Mammal Communities to Land Abandonment in a Region of High Biodiversity
Source: Animals (Basel). 2025 Jun 24;15(13):1857. doi: 10.3390/ani15131857 (PMC12248777; doi:10.3390/ani15131857)
Supplement: Supplementary file 1 [file animals-15-01857-s001.zip › animals-3618631-supplementary.csv]

Zone	Station	Year	Month	Trap nights	A.agrarius	A.flavicollis	A.sylvaticus	A.terrestris	A.uralensis	C.suaveolens	M.arvalis	M.avellanarius	M.glareolus	M.minutus	M.musculus	M.subterraneus	S.araneus	S.minutus	C.leucodon	R.norvegicus	Use type	Abandoned
Piemont	Lisa	2010	8	80	0	0	0	0	0	0	0	0	0	0	0	0	0	0	0	0	pasture	no
Piemont	Lisa	2010	8	80	0	0	0	0	0	0	0	0	0	0	0	0	0	0	0	0	pasture	no
Hartibaciu	Benesti	2010	8	36	0	0	0	0	0	0	0	0	0	0	0	0	0	0	0	0	pasture	no
Hartibaciu	Benesti	2010	8	49	0	0	0	0	0	0	0	0	0	0	0	0	0	0	0	0	pasture	no
Hartibaciu	Barghis	2010	8	90	2	5	0	0	0	0	2	0	0	0	0	0	0	0	0	0	pasture	yes
Hartibaciu	Barghis	2010	8	86	2	6	0	0	0	0	8	0	0	0	0	0	0	0	0	0	pasture	yes
Hartibaciu	Benesti	2010	8	69	0	0	0	0	0	0	0	0	0	0	0	0	0	0	0	0	pasture	yes
Hartibaciu	Iacobeni	2010	9	40	20	3	5	0	0	0	17	0	0	0	0	0	0	0	0	0	arable land	no
Hartibaciu	Iacobeni	2010	9	60	8	4	0	0	0	0	2	0	0	0	4	0	0	0	0	0	arable land	no
Piemont	Lisa	2010	9	82	29	0	1	0	0	0	2	0	0	0	0	0	0	0	0	0	arable land	yes
Hartibaciu	Iacobeni	2010	9	58	20	1	1	0	0	0	33	0	0	0	0	0	0	0	0	0	arable land	yes
Hartibaciu	Iacobeni	2010	9	61	20	0	0	0	0	0	8	0	0	0	0	0	2	0	0	0	arable land	yes
Hartibaciu	Iacobeni	2010	9	50	26	1	4	0	0	0	3	0	0	0	0	0	1	0	0	0	arable land	yes
Hartibaciu	Iacobeni	2010	9	46	0	0	0	0	0	0	14	0	0	0	0	0	0	0	0	0	pasture	no
Hartibaciu	Iacobeni	2010	9	57	0	0	0	0	0	0	1	0	0	0	0	0	0	0	0	0	pasture	no
Piemont	Lisa	2010	9	69	3	4	0	0	0	0	0	0	0	0	0	0	0	0	0	0	pasture	yes
Piemont	Lisa	2010	9	45	0	0	0	0	0	0	0	0	0	0	0	0	0	0	0	0	pasture	yes
Hartibaciu	Iacobeni	2010	9	62	9	2	0	0	0	0	44	0	0	0	0	0	0	0	1	0	pasture	yes
Hartibaciu	Iacobeni	2010	9	66	0	0	0	0	0	0	41	0	0	0	0	0	1	0	0	0	pasture	yes
Hartibaciu	Iacobeni	2010	9	48	0	0	0	0	0	0	7	0	0	0	0	0	0	0	0	0	arable land	no
Piemont	Breaza	2010	10	65	9	0	5	0	0	0	7	0	0	0	0	0	0	0	0	0	arable land	no
Piemont	Breaza	2010	10	84	22	1	4	0	0	0	12	0	0	1	0	0	0	0	0	0	arable land	yes
Piemont	Breaza	2010	10	77	5	0	0	0	0	0	16	0	0	0	0	0	0	0	0	0	arable land	yes
Piemont	Breaza	2010	10	45	4	0	5	0	0	0	9	0	0	0	0	0	0	0	0	0	arable land	no
Hartibaciu	Altana	2011	6	67	0	0	0	0	1	0	0	0	0	0	3	0	0	0	0	0	arable land	no
Hartibaciu	Altana	2011	6	56	0	0	1	0	0	0	0	0	0	0	0	0	0	0	0	0	arable land	no
Piemont	Lisa	2011	6	50	2	0	0	0	0	0	0	0	0	0	0	0	0	0	0	0	pasture	yes
Piemont	Lisa	2011	6	32	0	0	0	0	0	0	0	0	0	0	0	0	0	0	0	0	pasture	yes
Piemont	Lisa	2011	6	51	0	0	0	0	0	0	1	0	0	0	0	0	0	0	0	0	pasture	yes
Piemont	Lisa	2011	6	37	1	2	0	0	0	0	0	1	0	0	0	0	0	0	0	0	pasture	yes
Hartibaciu	Altana	2011	6	56	3	0	0	0	0	0	14	0	0	0	6	0	0	0	0	0	arable land	no
Piemont	Lisa	2011	7	96	0	0	0	0	0	0	0	0	0	0	0	0	0	0	0	0	arable land	no
Piemont	Lisa	2011	7	96	0	0	0	0	0	0	0	0	0	0	0	0	0	0	0	0	arable land	no
Piemont	Berivoi	2011	7	89	7	0	3	0	0	0	0	0	0	0	1	0	1	0	0	0	arable land	yes
Piemont	Berivoi	2011	7	90	7	0	0	0	0	0	5	0	0	0	0	0	0	0	0	0	arable land	yes
Piemont	Lisa	2011	7	120	0	0	1	0	0	0	3	0	0	0	0	0	1	0	0	0	arable land	yes
Hartibaciu	Altana	2011	7	88	1	0	0	0	0	0	12	0	0	0	0	2	2	0	0	0	arable land	yes
Hartibaciu	Benesti-Vard	2011	7	98	6	0	1	0	1	0	2	0	0	0	0	0	0	0	0	1	arable land	yes
Piemont	Lisa	2011	7	100	0	0	0	0	0	0	0	0	0	0	0	0	0	0	0	0	pasture	no
Piemont	Lisa	2011	7	100	0	0	0	0	0	0	0	0	0	0	0	0	0	0	0	0	pasture	no
Hartibaciu	Altana	2011	7	104	0	0	0	0	0	0	0	0	0	0	0	0	0	0	0	0	pasture	no
Hartibaciu	Altana	2011	7	49	0	0	0	0	0	0	0	0	0	0	0	0	0	0	0	0	pasture	no
Hartibaciu	Altana	2011	7	26	0	0	0	0	0	0	0	0	0	0	0	0	0	0	0	0	pasture	no
Hartibaciu	Altana	2011	7	35	0	0	0	0	0	0	1	0	0	0	0	0	0	0	0	0	pasture	no
Hartibaciu	Benesti-Vard	2011	7	97	0	0	0	0	0	0	0	0	0	0	0	0	0	0	0	0	pasture	no
Piemont	Berivoi	2011	7	85	4	14	0	0	0	0	0	0	0	0	0	0	1	0	0	0	pasture	yes
Piemont	Berivoi	2011	7	89	2	9	0	0	0	0	0	0	0	0	0	0	0	0	0	0	pasture	yes
Piemont	Lisa	2011	7	60	0	0	0	0	0	0	0	0	0	0	0	0	0	0	0	0	pasture	yes
Hartibaciu	Altana	2011	7	63	0	1	0	0	2	0	3	0	0	0	0	0	1	0	0	0	pasture	yes
Hartibaciu	Altana	2011	7	60	0	0	0	0	0	0	0	0	0	0	0	0	0	0	0	0	pasture	yes
Hartibaciu	Altana	2011	7	13	0	1	2	0	0	0	1	0	0	0	0	0	0	0	0	0	pasture	yes
Hartibaciu	Benesti-Vard	2011	7	103	0	0	0	0	0	0	1	0	0	0	0	0	0	0	0	0	pasture	yes
Piemont	Berivoi	2011	7	90	4	0	3	0	0	0	0	0	0	0	1	0	0	0	0	0	arable land	no
Piemont	Lisa	2011	7	78	0	0	1	0	0	1	0	0	0	0	1	0	0	0	0	0	arable land	no
Piemont	Berivoi	2011	7	81	9	0	1	0	0	0	0	0	0	0	0	0	0	0	0	0	arable land	no
Piemont	Lisa	2011	7	117	3	0	0	0	1	0	6	0	0	0	0	0	0	0	0	0	arable land	no
Piemont	Lisa	2011	8	96	9	0	2	0	0	0	9	0	0	0	0	0	0	0	0	0	arable land	no
Hartibaciu	Altana	2011	8	94	0	0	2	0	1	0	0	0	0	0	6	0	0	0	0	0	arable land	no
Hartibaciu	Altana	2011	8	69	6	1	8	0	2	0	14	0	0	0	11	0	0	0	0	0	arable land	no
Piemont	Berivoi	2011	8	90	5	0	0	0	0	0	4	0	0	0	0	0	0	0	0	0	arable land	yes
Piemont	Lisa	2011	8	100	3	0	0	1	0	0	5	0	0	0	0	0	2	0	0	0	arable land	yes
Hartibaciu	Altana	2011	8	75	26	1	1	0	3	0	2	0	0	0	0	9	4	0	0	0	arable land	yes
Piemont	Berivoi	2011	8	60	1	0	0	0	0	0	1	0	0	0	0	0	0	0	0	0	pasture	no
Piemont	Berivoi	2011	8	57	0	0	0	0	0	0	1	0	0	0	0	0	1	0	0	0	pasture	no
Piemont	Berivoi	2011	8	59	1	0	0	0	0	0	0	0	0	0	0	0	0	0	0	0	pasture	no
Piemont	Berivoi	2011	8	60	0	0	0	0	0	0	1	0	0	0	0	0	0	0	0	0	pasture	no
Hartibaciu	Benesti-Vard	2011	8	62	0	0	0	0	0	0	1	0	0	0	0	0	0	2	0	0	pasture	no
Hartibaciu	Benesti-Vard	2011	8	63	0	0	0	0	0	0	2	0	0	0	0	0	0	0	0	0	pasture	no
Hartibaciu	Altana	2011	8	85	0	1	6	0	1	0	15	0	0	0	0	0	0	0	0	0	pasture	yes
Hartibaciu	Benesti-Vard	2011	8	70	2	0	0	0	0	0	0	0	0	0	0	0	0	0	0	0	pasture	yes
Piemont	Lisa	2011	8	96	8	0	2	0	0	0	1	0	0	0	1	0	0	0	0	0	arable land	no
Piemont	Lisa	2011	8	96	1	0	0	1	0	0	17	0	0	0	0	0	2	0	0	0	arable land	no
Hartibaciu	Altana	2011	8	77	0	0	0	0	0	0	1	0	0	0	0	0	0	0	0	0	arable land	no
Hartibaciu	Benesti-Vard	2011	9	81	8	1	1	0	1	0	21	0	0	0	0	0	0	0	0	0	arable land	yes
Hartibaciu	Altana	2011	9	52	0	0	1	0	0	0	0	0	0	0	0	0	0	0	0	0	pasture	no
Hartibaciu	Altana	2011	9	63	0	0	0	0	0	0	0	0	0	0	0	0	0	0	0	0	pasture	no
Hartibaciu	Altana	2011	9	51	0	0	0	0	0	0	1	0	0	0	0	0	0	0	0	0	pasture	no
Hartibaciu	Benesti-Vard	2011	9	79	0	0	0	1	0	0	6	0	0	0	0	0	0	0	0	0	pasture	no
Hartibaciu	Benesti-Vard	2011	9	81	0	0	0	0	0	0	3	0	0	0	0	0	0	0	0	0	pasture	no
Piemont	Lisa	2011	9	60	0	6	0	0	0	0	1	0	0	0	0	2	0	0	0	0	pasture	yes
Piemont	Lisa	2011	9	60	3	0	0	0	0	0	0	0	0	0	0	0	0	0	0	0	pasture	yes
Piemont	Lisa	2011	9	60	0	0	0	0	0	0	0	0	0	0	0	1	0	0	0	0	pasture	yes
Piemont	Lisa	2011	9	60	1	0	0	0	0	0	0	0	0	0	0	1	0	0	0	0	pasture	yes
Hartibaciu	Altana	2011	9	63	3	1	0	0	0	0	8	0	0	0	0	0	0	0	0	0	pasture	yes
Hartibaciu	Benesti-Vard	2011	9	94	4	0	0	0	0	0	4	0	0	0	0	0	0	0	0	0	pasture	yes
Hartibaciu	Benesti-Vard	2011	9	94	0	0	0	0	0	0	0	0	0	0	0	0	0	0	0	0	pasture	yes
Hartibaciu	Benesti-Vard	2011	9	85	0	0	0	0	0	0	3	0	0	0	0	0	0	0	0	0	pasture	yes
Piemont	Berivoi	2011	10	90	0	0	0	1	0	0	5	0	0	0	0	0	0	0	0	0	arable land	yes
Piemont	Berivoi	2011	10	60	3	0	0	0	0	0	1	0	0	0	0	0	0	0	0	0	pasture	no
Piemont	Berivoi	2011	10	57	0	0	0	0	0	0	1	0	0	0	0	0	0	0	0	0	pasture	no
Piemont	Berivoi	2011	10	60	0	0	0	0	0	0	1	0	0	0	0	0	0	0	0	0	pasture	no
Piemont	Berivoi	2011	10	88	19	5	0	0	0	0	1	0	1	0	0	0	1	0	0	0	pasture	yes
Piemont	Berivoi	2011	10	89	11	2	1	0	0	0	2	0	0	0	0	0	1	0	0	0	pasture	yes
Piemont	Berivoi	2011	10	90	10	0	0	0	0	0	1	0	0	0	0	0	1	0	0	0	arable land	no
